# Supplementary material for: Integrated Transcriptomic and Targeted Metabolomic Analyses Elucidate the Molecular Mechanism Underlying Dihydromyricetin Synthesis in Nekemias grossedentata
Source: Plants (Basel). 2025 May 21;14(10):1561. doi: 10.3390/plants14101561 (PMC12115215; doi:10.3390/plants14101561)
Supplement: Supplementary file 1 [file plants-14-01561-s001.zip › Supplementary tables.xlsx]

## Sheet: S1
Table S1. The all 65 metabolites.
Number	Compounds	Class	ST-1-4 (%)	ST-1-8 (%)	ST-1-10 (%)	ST-4-4 (%)	ST-4-8 (%)	ST-4-10 (%)
1	Dihydromyricetin	dihydroflavonol	35.4	37.5	35.3	18.7	20.2	32.2
2	Taxifolin	dihydroflavonol	0.106	0.141	0.0638	0.0576	0.0904	0.0961
3	Myricetin	flavonol	0.0879	0.12	0.0839	0.109	0.144	0.0704
4	Quercitrin	flavonoid glycoside	0.0399	0.102	0.0401	0.043	0.032	0.0201
5	Hyperoside	flavonol glycosides	0.0254	0.0245	0.0256	0.034	0.033	0.028
6	Avicularin	flavonoid glycoside	0.0145	0.0156	0.0152	0.0207	0.0231	0.018
7	Dihydrokaempferol	dihydroflavonol	0.00898	0.0078	0.0097	0.00684	0.0057	0.00801
8	Naringenin	flavanone	0.0077	0.0082	0.002	0.0024	0.0036	0.0054
9	Phlorizin	dihydrochalcone	0.00538	0.0052	0.0054	0.00468	0.0045	0.0042
10	(-)-Catechin gallate	flavanol	0.00536	0.00485	0.00505	0.0144	0.0132	0.008
11	Naringenin chalcone	chalcone	0.0031	0.00261	0.00401	0.000634	0.00053	0.0035
12	(-)-Catechin	flavanol	0.00254	0.00551	0.0115	0.0159	0.00801	0.0145
13	Quercimeritrin	flavonol glycosides	0.0022	0.00209	0.00189	0.00278	0.00245	0.00234
14	Eriodictyol	flavanone	0.00211	0.00201	0.0023	0.000909	0.00088	0.0019
15	Quercetin	flavonol	0.00112	0.000952	0.000612	0.00153	0.00182	0.000767
16	Syringaldehyde	phenolic acid	0.000981	0.000871	0.00101	0.000476	0.000465	0.00056
17	Afzelin	flavonoid glycoside	0.000736	0.000719	0.000698	0.0016	0.00142	0.00122
18	(-)-Epicatechin	flavanol	0.000509	0.000477	0.000513	0.00161	0.000653	0.000603
19	Astragalin	flavonol glycosides	0.00026	0.00021	0.000223	0.000453	0.000434	0.000409
20	Naringenin-7-O-glucoside	flavonone glycoside	0.000138	0.000152	0.000124	0.000315	0.00032	0.000276
21	Luteolin	flavone	0.000125	0.000185	8.91e-05	6.85e-05	0.000108	0.000106
22	Trilobatin	dihydrochalcone	0.000121	0.000118	0.000109	——	——	——
23	Phloretin	dihydrochalcone	0.00012	0.000108	0.000119	8.67e-05	9.56e-05	0.000103
24	7-Hydroxy-4H-chromen-4-one	phenolic acid	0.000119	0.000109	0.000126	9.4e-05	9.83e-05	0.000112
25	Kaempferol	flavonol	4.89e-05	4.01e-05	5.2e-05	0.000101	9.01e-05	6.5e-05
26	Pinocembrin	flavonone	4e-05	3.78e-05	3.52e-05	1.79e-05	1.67e-05	2.09e-05
27	Rutin	flavonol	3.34e-05	3.01e-05	3.4e-05	2.16e-05	2.01e-05	2.7e-05
28	Spiraeoside	flavonol glycosides	2.39e-05	2.01e-05	2.14e-05	3.24e-05	3.1e-05	2.89e-05
29	Silibinin	dihydroflavonol	1.41e-05	1.28e-05	1.34e-05	8.36e-06	9.82e-06	1.02e-05
30	Afzelechin	flavanol	1.34e-05	1.34e-05	1.35e-05	1.1e-05	1.02e-05	1.56e-05
31	Baimaside	flavonol	1.01e-05	9.73e-06	1.18e-05	6.37e-06	7.81e-06	8.04e-06
32	Astilbin	dihydroflavonol	9.53e-06	9.31e-06	9.83e-06	1.23e-05	1.19e-05	1.01e-05
33	Spinosin	C-glycosyl flavonoid	8.06e-06	8.01e-06	7.92e-06	——	——	——
34	Genistin	isoflavone	6.33e-06	5.96e-06	6.03e-06	5.03e-06	4.92e-06	5.38e-06
35	Isorhamnetin-3-O-glucoside	flavonol glycosides	5.89e-06	5.58e-06	5.39e-06	1.02e-05	9.3e-06	8.2e-06
36	Apigenin	flavone	5.84e-06	3.02e-06	2.12e-06	2.59e-05	2.01e-05	1.01e-05
37	Isosilybin	dihydroflavonol	5.4e-06	5.2e-06	4.89e-06	4.25e-06	4.58e-06	4.72e-06
38	Linarin	flavonoid glycoside	4.73e-06	4.58e-06	4.37e-06	——	——	——
39	Narcissoside	flavonol glycosides	4.54e-06	4.28e-06	4.17e-06	6.8e-06	6.31e-06	5.79e-06
40	Naringin Dihydrochalcone	chalcone	3.77e-06	3.52e-06	3.12e-06	2.45e-06	2.57e-06	2.81e-06
41	Hydroxysafflor yellow A	chalcone glycoside	2.96e-06	2.81e-06	2.75e-06	2.76e-06	2.57e-06	2.61e-06
42	Isorhamnetin	flavonol	2.96e-06	2.71e-06	2.69e-06	3.32e-06	3.19e-06	2.91e-06
43	2’’-O-Galloyl hyperoside	flavonoid glycoside	2.77e-06	2.51e-06	2.68e-06	2.06e-06	2.11e-06	2.42e-06
44	Scutellarin	flavone	2.69e-06	2.46e-06	2.61e-06	2.03e-06	2.13e-06	2.38e-06
45	2’-Hydroxydaidzein	isoflavone	2.65e-06	2.41e-06	2.53e-06	2.58e-06	2.41e-06	2.45e-06
46	Oroxin A	flavonoid glycoside	1.75e-06	1.69e-06	1.58e-06	——	——	——
47	Chrysin	flavone	1.68e-06	1.59e-06	1.28e-06	9.46e-07	1.08e-06	1.19e-06
48	Diosmin	flavanone	1.38e-06	1.3e-06	1.28e-06	——	——	——
49	Ononin	isoflavone	8.21e-07	8.02e-07	8.51e-07	8.8e-07	8.67e-07	8.31e-07
50	Isomangiferin	flavonoid glycoside	6.53e-07	6.32e-07	6.73e-07	3.93e-07	4.12e-07	4.97e-07
51	Xanthohumol	chalcone	5.8e-07	5.52e-07	5.79e-07	——	——	——
52	Isoliquiritigenin	chalcone	3.77e-07	3.62e-07	3.58e-07	3.51e-07	3.41e-07	3.67e-07
53	Homoplantaginin	flavone	3.58e-07	3.49e-07	3.81e-07	2.07e-07	2.33e-07	2.92e-07
54	Sciadopitysin	biflavonoid	3.32e-07	3.17e-07	3.29e-07	——	——	——
55	3,4’-Dihydroxyflavone	flavone	1.37e-07	1.28e-07	1.32e-07	1.23e-07	1.25e-07	1.33e-07
56	Acacetin	flavone	1.19e-07	1.02e-07	1.13e-07	——	——	——
57	Diosmetin	flavone	7.98e-08	9.01e-08	8.9e-08	1.92e-06	1.73e-06	1.32e-06
58	Tiliroside	flavonoid glycoside	7.87e-08	6.91e-08	7.3e-08	——	——	——
59	Isoginkgetin	biflavonoid	8.69e-09	8.3e-09	7.9e-09	——	——	——
60	7,4’-Di-O-methylapigenin	flavone	3.89e-09	3.8e-09	4.1e-09	——	——	——
61	Benzylideneacetophenone	chalcone	——	——	——	9.17e-08	8.53e-08	7.03e-08
62	Apigenin-7-glucuronide	flavonoid glycoside	——	——	——	2.01e-06	1.95e-06	1.63e-06
63	Hispidulin	flavone	——	——	——	1.2552e-06	1.17e-06	9.4e-07
64	Miquelianin	flavonol glycosides	——	——	——	4.9612e-06	4.29e-06	3.61e-06
65	Mangiferin	flavonoid glycoside	——	——	——	1.5503e-06	1.32e-06	1.03e-06

## Sheet: S2
Table S2. Screening results of differential metabolites between different comparison groups.
Comparison group name	Number of significantly different metabolites	Compounds	Types
ST-1-4-vs-ST-1-8	2	Dihydromyricetin	up
		Quercitrin	up
ST-1-4-vs-ST-1-10	3	Taxifolin	down
		Hyperoside	down
		Naringenin	down
ST-1-8-vs-ST-1-10	3	Dihydromyricetin	down
		Taxifolin	down
		Quercitrin	down
ST-4-4-vs-ST-4-8	1	Dihydromyricetin	up
ST-4-4-vs-ST-4-10	1	Dihydromyricetin	up
ST-4-8-vs-ST-4-10	1	Dihydromyricetin	up
ST-1-4-vs-ST-4-4	1	Dihydromyricetin	down
ST-1-8-vs-ST-4-8	1	Dihydromyricetin	down
ST-1-10-vs-ST-4-10	1	Dihydromyricetin	down

## Sheet: S3
Table S3. Quality control analysis of transcriptome sequencing data.
Sample	Raw reads	Raw bases(bp)	Clean reads	Clean bases(bp)	N(%)	Q20(%)	Q30(%)
ST-4-4-1	37025402	5590835702	36637314	5520709163	0.046217	98.63	95.87
ST-4-4-2	53033076	8007994476	52465012	7899430571	0.036819	98.8	96.47
ST-4-4-3	52538706	7933344606	51940430	7822172096	0.034863	98.75	96.34
ST-4-4-4	46174532	6972354332	45644036	6868726761	0.039898	98.67	96.1
ST-4-8-1	37014384	5589171984	36615744	5514585257	0.045793	98.63	95.9
ST-4-8-2	41342032	6242646832	40908354	6161711516	0.046196	98.66	95.99
ST-4-8-3	45654412	6893816212	45205396	6789715276	0.045071	98.69	96.11
ST-4-8-4	50149518	7572577218	49599298	7470351028	0.036961	98.76	96.38
ST-4-10-1	53057648	8011704848	52414140	7887689214	0.036319	98.66	96.12
ST-4-10-2	40600620	6130693620	40168860	6049610465	0.044502	98.63	95.92
ST-4-10-3	36102338	5451453038	35720832	5383484615	0.045308	98.59	95.76
ST-4-10-4	52371110	7908037610	51795866	7805576518	0.03578	98.82	96.53

## Sheet: S4
Table S4. The transcriptome sequencing data were compared with the reference genome.
Sample	Clean reads	Total_Mapped	Multiple_Mapped	Uniquely_Mapped
ST-4-4-1	36637314	34601351(94.44%)	887674(2.57%)	33713677(97.43%)
ST-4-4-2	52465012	49580353(94.50%)	1301387(2.62%)	48278966(97.38%)
ST-4-4-3	51940430	49069418(94.47%)	1290580(2.63%)	47778838(97.37%)
ST-4-4-4	45644036	43103639(94.43%)	1119149(2.60%)	41984490(97.40%)
ST-4-8-1	36615744	34539335(94.33%)	900563(2.61%)	33638772(97.39%)
ST-4-8-2	40908354	38586292(94.32%)	1023900(2.65%)	37562392(97.35%)
ST-4-8-3	45205396	42680575(94.41%)	1127248(2.64%)	41553327(97.36%)
ST-4-8-4	49599298	46884704(94.53%)	1255929(2.68%)	45628775(97.32%)
ST-4-10-1	52414140	50881277(97.08%)	1338965(2.63%)	49542312(97.37%)
ST-4-10-2	40168860	38988987(97.06%)	1007148(2.58%)	37981839(97.42%)
ST-4-10-3	35720832	34672123(97.06%)	884184(2.55%)	33787939(97.45%)
ST-4-10-4	51795866	50283845(97.08%)	1321964(2.63%)	48961881(97.37%)

## Sheet: S5
Table S5. Correlation analysis between structural genes and significantly different metabolites.
Gene ID	Significantly different metabolites	Correlation	P value
NgF3’5’H3	Dihydromyricetin	0.999	0.0312735
NgF3’5’H3	Naringenin	0.936926	0.227316
NgF3’5’H3	Taxifolin	0.653477	0.546619
NgFLS3	Taxifolin	0.268086	0.827218
NgFLS4	Taxifolin	0.0951146	0.939356
NgF3H	Taxifolin	0.00198196	0.998738
NgFLS3	Naringenin	-0.228129	0.853479
NgFLS4	Naringenin	-0.395215	0.74134
NgF3H	Naringenin	-0.479056	0.681958
NgFLS3	Dihydromyricetin	-0.512503	0.657437
NgF3’5’H2	Taxifolin	-0.540207	0.636692
NgFLS4	Dihydromyricetin	-0.655047	0.545298
NgF3H	Dihydromyricetin	-0.722576	0.485916
NgFLS5	Taxifolin	-0.741759	0.467984
NgF3’5’H2	Naringenin	-0.878275	0.317389
NgFLS5	Naringenin	-0.972852	0.14868
NgF3’5’H2	Dihydromyricetin	-0.981889	0.121347
NgFLS5	Dihydromyricetin	-0.997	0.0473618

## Sheet: S6
Table S6. Primers for qRT-PCR.
Primer Name	Primer Sequence (5’ to 3’)
GAPDH-F	TGGCTTTCCGTGTTCCTACT
GAPDH-R	TCCCTCTGACTCCTCCTTGA
NgF3’5’H3-F	GATTGGAAGGAACAGTCGGC
NgF3’5’H3-R	ATGGCTGGGTTGAGACACG
NgFLS5-F	GCTTGTAGCGAGTGGGGATT
NgFLS5-R	TCTCCTTCTCCTCCTGTGGC
NgMYB71-F	GGGTGTTGATTGCTGGTAGGA
NgMYB71-R	TTTGGCTGTCTTCTCGGTTTC
NgbHLH50-F	TGTCCCACCACCTAAGTTTGC
NgbHLH50-R	AGCGATGCTTCTTGGATGAGTA
NgbHLH83-F	AGAGCGGATAGCAGAAAGAATG
NgbHLH83-R	CAAAACCTTGACTTGGAGCCT
NgbHLH125-F	TGGTTCCAAAGCATGTCGG
NgbHLH125-R	GAGGTCTTCCAGGCTCCAGTAT
NgbHLH128-F	TGGTTCCAAAGCATGTCGG
NgbHLH128-R	GAGGTCTTCCAGGCTCCAGTAT
NgWRKY24-F	AATCATCACCAACCCCACAAC
NgWRKY24-R	GTCAGCGACGACATAAACGAA
NgWRKY37-F	CGCTGACTGGCGATACTGAT
NgWRKY37-R	CGACGAACTGCATTTCCTTTT
NgWRKY47-F	TGTTCAGTTGATGGATGCAGTG
NgWRKY47-R	AAGGGCTTTCGTGGTTATGG
